# Supplementary material for: Effects of Citicoline-Based Supplementation on Lipid Peroxidation Markers and Sirtuin-1 Expression in Ischemic Stroke
Source: Curr Issues Mol Biol. 2026 Mar 15;48(3):314. doi: 10.3390/cimb48030314 (PMC13024967; doi:10.3390/cimb48030314)
Supplement: Supplementary file 1 [file cimb-48-00314-s001.zip]

Archive with 1 entries (1 files):
- cimb-4164119-supplementary.pdf
